# Supplementary material for: Biofeedback in Pediatric, Adolescent, and Young Adult Cancer Care: A Systematic Review
Source: Children (Basel). 2025 Jul 29;12(8):998. doi: 10.3390/children12080998 (PMC12384105; doi:10.3390/children12080998)
Supplement: Supplementary file 1 [file children-12-00998-s001.zip]

Archive with 1 entries (1 files):
- children-3714783 Supplemental Materials.pdf
